# Supplementary material for: Neuroprotective Effect of Fisetin Through Suppression of IL-1R/TLR Axis and Apoptosis in Pentylenetetrazole-Induced Kindling in Mice
Source: Front Neurol. 2021 Jul 21;12:689069. doi: 10.3389/fneur.2021.689069 (PMC8333701; doi:10.3389/fneur.2021.689069)
Supplement: Supplementary file 1 [file Table_1.XLSX]

## Sheet: Sheet1
	SEIZURE SCORES (PTZ-induced kindling and behavioural evaluation)
	7TH DAY
	Control	PTZ (25mg/kg)	Fisetin (5mg/kg)	Fisetin(10mg/kg)	Fisetin(20mg/kg)	VPA + PTZ
	0	1	0	0	0	0
	0	2	0	0	0	0
	0	1	0	0	0	0
	0	1	0	0	0	0
	0	1	0	0	0	0
	0	2	0	0	0	0
	0	1	0	0	0	0
	0	2	0	0	0	0
	14TH DAY
	Control	Vehicle + PTZ	Fisetin 5 + PTZ	Fisetin 10 + PTZ	Fisetin 20 + PTZ	VPA + PTZ
	0	3	1	2	0	0
	0	3	2	1	0	1
	0	3	2	2	0	1
	0	3	2	1	0	1
	0	2	2	0	0	0
	0	3	1	1	0	0
	0	3	1	1	0	0
	0	3	1	1	0	0
	21ST DAY
	Control	Vehicle + PTZ	Fisetin 5 + PTZ	Fisetin 10 + PTZ	Fisetin 20 + PTZ	VPA + PTZ
	0	3	4	2	1	1
	0	3	2	1	1	1
	0	3	2	2	0	2
	0	3	2	1	0	1
	0	2	2	0	0	0
	0	4	2	1	1	1
	0	4	1	2	1	1
	0	4	2	2	1	1
	28TH DAY
	Control	Vehicle + PTZ	Fisetin 5 + PTZ	Fisetin 10 + PTZ	Fisetin 20 + PTZ	VPA + PTZ
	0	4	3	3	3	3
	0	5	5	2	2	2
	0	4	3	2	2	2
	0	4	2	2	2	2
	0	4	3	2	2	2
	0	5	2	3	3	3
	0	4	4	4	1	2
	0	5	3	2	2	2
	35TH DAY
	Control	Vehicle + PTZ	Fisetin 5 + PTZ	Fisetin 10 + PTZ	Fisetin 20 + PTZ	VPA + PTZ
	0	5	5	3	1	1
	0	5	3	2	2	2
	0	5	4	3	2	2
	0	4	3	1	2	2
	0	5	4	2	1	2
	0	4	2	2	2	2
	0	4	2	3	1	2
	0	4	5	2	2	2
