# Supplementary material for: Neuroprotective Effect of Fisetin Through Suppression of IL-1R/TLR Axis and Apoptosis in Pentylenetetrazole-Induced Kindling in Mice
Source: Front Neurol. 2021 Jul 21;12:689069. doi: 10.3389/fneur.2021.689069 (PMC8333701; doi:10.3389/fneur.2021.689069)
Supplement: Supplementary file 2 [file Table_2.XLSX]

## Sheet: Sheet1
	HMGB1 CONCENTRATION (Enzyme-linked immunosorbent assay)
	HIPPOCAMPUS								CORTEX
	Control	Vehicle + PTZ	Fisetin 5 + PTZ	Fisetin 10 + PTZ	Fisetin 20 + PTZ	VPA + PTZ			Control	Vehicle + PTZ	Fisetin 5 + PTZ	Fisetin 10 + PTZ	Fisetin 20 + PTZ	VPA + PTZ
	67.0857	217.2	227.486	130.057	138.629	129.2			79.2	252.343	227.771	147.2	145.771	146.629
	56.9714	218.629	198.057	122.914	126.629	122.343			81.4857	295.486	224.914	148.914	142.057	149.486
	68.2	295.2	198.914	135.2	124.914	135.2			84.6286	284.914	228.343	140.914	161.486	142.057
	65	238.057	227.771	131.486	118.057	130.629			75.2	234.629	226.629	145.771	157.2	144.629
	59.4571	266.629	256.914	127.771	135.771	127.771			78.6286	236.343	258.057	142.629	148.914	142.629
	62.3143	260.343	258.914	130.629	120.914	130.629			78.0571	236.629	225.486	147.486	156.343	147.486
