# Supplementary material for: Neuroprotective Effect of Fisetin Through Suppression of IL-1R/TLR Axis and Apoptosis in Pentylenetetrazole-Induced Kindling in Mice
Source: Front Neurol. 2021 Jul 21;12:689069. doi: 10.3389/fneur.2021.689069 (PMC8333701; doi:10.3389/fneur.2021.689069)
Supplement: Supplementary file 3 [file Table_3.XLSX]

## Sheet: Sheet1
	TLR-4 CONCENTRATION (Enzyme-linked immunosorbent assay)
	HIPPOCAMPUS									CORTEX
	Control	Vehicle + PTZ	Fisetin 5 + PTZ	Fisetin 10 + PTZ	Fisetin 20 + PTZ	VPA + PTZ				Control	Vehicle + PTZ	Fisetin 5 + PTZ	Fisetin 10 + PTZ	Fisetin 20 + PTZ	VPA + PTZ
	2.71899	16.1114	12.8962	6.28861	7.78228	7.78228				6.03544	20.719	21.5798	12.0101	12.1367	12.1367
	5.47848	18.162	15.4532	7.30127	6.16202	6.28861				7.8076	22.0861	20.9975	11.7063	10.5924	10.5671
	4.97215	15.6304	12.238	6.97215	7.09873	6.94684				7.78228	21.1494	21.0734	10.8202	10.8202	10.8202
	3.75696	12.8709	12.0101	6.03544	8.33924	8.23798				6.23797	21.757	20.8709	9.52911	13.8582	13.9089
	4.49114	14.5418	13.3266	5.90886	7.78228	7.78228				6.94684	22.0101	20.4152	11.681	12.8202	12.6684
	4.51646	15.9089	13.3772	6.69367	8.03544	8.03544				7.6557	22.0354	20.6684	11.5544	12.9215	12.7696
