# Supplementary material for: Neuroprotective Effect of Fisetin Through Suppression of IL-1R/TLR Axis and Apoptosis in Pentylenetetrazole-Induced Kindling in Mice
Source: Front Neurol. 2021 Jul 21;12:689069. doi: 10.3389/fneur.2021.689069 (PMC8333701; doi:10.3389/fneur.2021.689069)
Supplement: Supplementary file 4 [file Table_4.XLSX]

## Sheet: Sheet1
	IL-1β CONCENTRATION (Enzyme-linked immunosorbent assay)
	HIPPOCAMPUS									CORTEX
	Control	Vehicle + PTZ	Fisetin 5 + PTZ	Fisetin 10 + PTZ	Fisetin 20 + PTZ	VPA + PTZ				Control	Vehicle + PTZ	Fisetin 5 + PTZ	Fisetin 10 + PTZ	Fisetin 20 + PTZ	VPA + PTZ
	415.5	1470.5	1430.5	655.5	605.5	1293				655.5	1535.5	1508	1225.5	958	1508
	406	1505.5	1455.5	583	710.5	1318				678	1653	1503	1098	925.5	1508
	450.75	1505.5	1508	590.5	653	1350.5				700.5	1598	1515.5	1125.5	903	1485.5
	398	1480.5	1493	593	603	1355.5				658	1575.5	1528	1205.5	920.5	1473
	430.5	1443	1480.5	575.75	623	1375.5				678	1540.5	1478	1180.5	933	1493
	399.25	1515.5	1455.5	610.5	640.5	1455.5				660.5	1518	1493	1160.5	943	1500.5
