# Supplementary material for: Neuroprotective Effect of Fisetin Through Suppression of IL-1R/TLR Axis and Apoptosis in Pentylenetetrazole-Induced Kindling in Mice
Source: Front Neurol. 2021 Jul 21;12:689069. doi: 10.3389/fneur.2021.689069 (PMC8333701; doi:10.3389/fneur.2021.689069)
Supplement: Supplementary file 5 [file Table_5.XLSX]

## Sheet: Sheet1
	IL-1R1 CONCENTRATION (Enzyme-linked immunosorbent assay)
	HIPPOCAMPUS									CORTEX
	Control	Vehicle + PTZ	Fisetin 5 + PTZ	Fisetin 10 + PTZ	Fisetin 20 + PTZ	VPA + PTZ				Control	Vehicle + PTZ	Fisetin 5 + PTZ	Fisetin 10 + PTZ	Fisetin 20 + PTZ	VPA + PTZ
	526.778	1292.33	1288.94	835.611	637.889	1277.89				182.278	658.944	660.056	276.722	243.389	646.722
	535.667	1314.56	1245.61	846.722	657.889	1240.11				175.278	667.833	656.722	294.5	237.833	656.722
	539	1303.44	1254.5	838.944	650.111	1250.11				177.389	656.722	636.722	295.611	245.611	624.5
	527.889	1297.89	1291.17	851.167	654.556	1284.56				172.278	647.833	648.944	310.056	232.278	648.944
	529	1317.89	1293.39	850.056	636.778	1267.89				157.833	664.5	652.278	305.611	261.167	601.167
	534.556	1265.67	1254.5	832.278	663.444	1245.67				132.278	672.278	634.5	295.611	234.5	636.722
