# Supplementary material for: Neuroprotective Effect of Fisetin Through Suppression of IL-1R/TLR Axis and Apoptosis in Pentylenetetrazole-Induced Kindling in Mice
Source: Front Neurol. 2021 Jul 21;12:689069. doi: 10.3389/fneur.2021.689069 (PMC8333701; doi:10.3389/fneur.2021.689069)
Supplement: Supplementary file 6 [file Table_6.XLSX]

## Sheet: Sheet1
	IL-6 CONCENTRATION (Enzyme-linked immunosorbent assay)
	HIPPOCAMPUS								CORTEX
	Control	Vehicle + PTZ	Fisetin 5 + PTZ	Fisetin 10 + PTZ	Fisetin 20 + PTZ	VPA + PTZ			Control	Vehicle + PTZ	Fisetin 5 + PTZ	Fisetin 10 + PTZ	Fisetin 20 + PTZ	VPA + PTZ
	149.667	833.778	906	463.778	450.444	821.556			262.667	1006	997.111	658.222	610.444	979.333
	119.889	946	866	511.556	489.333	854.889			229.333	1019.33	968.222	610.444	614.889	968.222
	132.667	857.111	878.222	452.667	481.556	869.333			266	1080.44	977.111	636	636	986
	159.222	880.444	830.444	449.333	441.556	830.444			244.889	1003.78	944.889	620.444	657.111	969.333
	130.444	918.222	881.556	497.111	470.444	843.778			259.333	1010.44	979.333	599.333	603.778	968.222
	146.667	916	867.111	484.889	466	783.778			252.667	1078.22	987.111	607.111	593.778	991.556
