# Supplementary material for: Neuroprotective Effect of Fisetin Through Suppression of IL-1R/TLR Axis and Apoptosis in Pentylenetetrazole-Induced Kindling in Mice
Source: Front Neurol. 2021 Jul 21;12:689069. doi: 10.3389/fneur.2021.689069 (PMC8333701; doi:10.3389/fneur.2021.689069)
Supplement: Supplementary file 7 [file Table_7.XLSX]

## Sheet: Sheet1
	TNF-α CONCENTRATION (Enzyme-linked immunosorbent assay)
	HIPPOCAMPUS								CORTEX
	Control	Vehicle + PTZ	Fisetin 5 + PTZ	Fisetin 10 + PTZ	Fisetin 20 + PTZ	VPA + PTZ			Control	Vehicle + PTZ	Fisetin 5 + PTZ	Fisetin 10 + PTZ	Fisetin 20 + PTZ	VPA + PTZ
	225.538	583.538	601.231	455.846	381.231	542.769			148.077	993.5	960.462	457.385	439.692	860.462
	208.923	683.538	553.538	369.692	415.846	550.462			140.923	977.346	935.077	446.615	482.769	948.154
	168.154	602	566.615	384.308	455.846	575.846			134	985.038	985.846	451.231	437.385	899.692
	197.231	606.615	609.692	386.615	383.538	517.385			146.385	1004.27	976.615	455.077	448.154	857.385
	210.385	618.923	591.231	388.154	345.077	519.692			146.692	984.269	971.231	465.077	474.308	1027.38
	209.615	611.231	575.846	383.538	407.385	555.846			147.231	993.5	961.231	439.692	462	778.923
