# Supplementary material for: Neuroprotective Effect of Fisetin Through Suppression of IL-1R/TLR Axis and Apoptosis in Pentylenetetrazole-Induced Kindling in Mice
Source: Front Neurol. 2021 Jul 21;12:689069. doi: 10.3389/fneur.2021.689069 (PMC8333701; doi:10.3389/fneur.2021.689069)
Supplement: Supplementary file 8 [file Table_8.XLSX]

## Sheet: Sheet1
	QUANTITATIVE ESTIMATION OF NF-κB (Immunohistochemistry)
	Control	Vehicle + PTZ	Fisetin 5 + PTZ	Fisetin 10 + PTZ	Fisetin 20 + PTZ	VPA + PTZ
	0.425	1.229	0.776	0.669	0.47	0.561
	0.433	0.933	0.789	0.688	0.569	0.552
	0.511	0.944	0.706	0.503	0.567	0.486
	mRNA EXPRESSION OF NF-κB (Real Time- Polymerase Chain Reaction)
	HIPPOCAMPUS								CORTEX
	Control	Vehicle + PTZ	Fisetin 5 + PTZ	Fisetin 10 + PTZ	Fisetin 20 + PTZ	VPA + PTZ			Control	Vehicle + PTZ	Fisetin 5 + PTZ	Fisetin 10 + PTZ	Fisetin 20 + PTZ	VPA + PTZ
	1	3.89	3.52	1.23	1.06	1.06			1	3.71	2.91	1.27	1.15	1.54
	1	4.11	3.76	1.45	1.3	1.12			1	3.39	3.07	1.47	1.37	1.37
	1	4.29	3.61	2	1.55	1.06			1	3.46	3.19	2.1	1.75	1.71
	1	4.03	3.29	1.62	1.41	1.21			1	3.48	3.1	1.54	1.34	1.44
	1	4.86	3.89	1.35	1.27	1.27			1	3.65	3.25	1.49	1.55	1.78
