# Supplementary material for: Neuroprotective Effect of Fisetin Through Suppression of IL-1R/TLR Axis and Apoptosis in Pentylenetetrazole-Induced Kindling in Mice
Source: Front Neurol. 2021 Jul 21;12:689069. doi: 10.3389/fneur.2021.689069 (PMC8333701; doi:10.3389/fneur.2021.689069)
Supplement: Supplementary file 9 [file Table_9.XLSX]

## Sheet: Sheet1
	QUANTIFICATION OF COX-2 (IMMUNOHISTOCHEMISTRY)
	Control	Vehicle + PTZ	Fisetin 5 + PTZ	Fisetin 10 + PTZ	Fisetin 20 + PTZ	VPA + PTZ
	0.789	1.776	1.212	1.238	0.661	0.625
	0.887	1.997	1.339	1.112	0.939	0.865
	0.605	2.011	1.449	1.304	0.974	0.872
	mRNA EXPRESSION OF COX-2 (Real Time- Polymerase Chain Reaction)
	HIPPOCAMPUS								CORTEX
	Control	Vehicle + PTZ	Fisetin 5 + PTZ	Fisetin 10 + PTZ	Fisetin 20 + PTZ	VPA + PTZ			Control	Vehicle + PTZ	Fisetin 5 + PTZ	Fisetin 10 + PTZ	Fisetin 20 + PTZ	VPA + PTZ
	1	5.46	5.03	3.12	2.45	2.52			1	3.16	3.07	2.04	1.93	2.11
	1	5.98	5.21	2.41	2.31	2.41			1	3.18	3.23	1.72	1.66	1.97
	1	5.74	5.01	2.38	2.17	2.27			1	3.48	2.91	1.53	1.8	2.07
	1	5.82	5.11	2.87	2.01	2.34			1	3.29	3.01	1.8	1.79	2.05
	1	4.99	5.13	3.05	2.46	2.59			1	3.63	2.87	2	1.83	2.28
