# Supplementary material for: Neuroprotective Effect of Fisetin Through Suppression of IL-1R/TLR Axis and Apoptosis in Pentylenetetrazole-Induced Kindling in Mice
Source: Front Neurol. 2021 Jul 21;12:689069. doi: 10.3389/fneur.2021.689069 (PMC8333701; doi:10.3389/fneur.2021.689069)
Supplement: Supplementary file 10 [file Table_10.XLSX]

## Sheet: Sheet1
	QUANTITATIVE ESTIMATION OF AkT (Enzyme-linked immunosorbent assay)
	HIPPOCAMPUS								CORTEX
	Control	Vehicle + PTZ	Fisetin 5 + PTZ	Fisetin 10 + PTZ	Fisetin 20 + PTZ	VPA + PTZ			Control	Vehicle + PTZ	Fisetin 5 + PTZ	Fisetin 10 + PTZ	Fisetin 20 + PTZ	VPA + PTZ
	1.12	4.428	3.995	1.636	1.849	3.508			1.106	2.791	2.378	2.154	1.893	2.397
	1.194	4.138	3.749	1.821	1.808	3.49			1.123	2.796	2.413	1.93	1.93	2.377
	1.054	4.85	4.309	1.952	1.843	3.843			1.089	2.67	2.634	2.064	2.065	2.618
	1.16	4.222	4.531	1.889	1.901	3.885			1.1	2.887	2.435	1.922	2.106	2.414
	1.196	3.899	3.94	1.886	1.918	3.703			1.098	2.725	2.615	2.005	2.061	2.618
	1.194	3.734	4.395	1.792	1.909	3.95			1.091	2.428	2.162	1.844	1.965	2.143
