# Supplementary material for: Neuroprotective Effect of Fisetin Through Suppression of IL-1R/TLR Axis and Apoptosis in Pentylenetetrazole-Induced Kindling in Mice
Source: Front Neurol. 2021 Jul 21;12:689069. doi: 10.3389/fneur.2021.689069 (PMC8333701; doi:10.3389/fneur.2021.689069)
Supplement: Supplementary file 12 [file Table_12.XLSX]

## Sheet: Sheet1
	QUANTIFICATION OF CYTOCHROME C (IMMUNOHISTOCHEMISTRY)
	Control	Vehicle + PTZ	Fisetin 5 + PTZ	Fisetin 10 + PTZ	Fisetin 20 + PTZ	VPA + PTZ
	0.87	1.776	1.205	1.325	1.255	0.976
	1.005	1.997	1.211	1.112	0.939	0.865
	0.982	2.055	1.423	1.304	0.978	1.002
	mRNA EXPRESSION OF CYTOCHROME C (Real Time- Polymerase Chain Reaction)
	HIPPOCAMPUS								CORTEX
	Control	Vehicle + PTZ	Fisetin 5 + PTZ	Fisetin 10 + PTZ	Fisetin 20 + PTZ	VPA + PTZ			Control	Vehicle + PTZ	Fisetin 5 + PTZ	Fisetin 10 + PTZ	Fisetin 20 + PTZ	VPA + PTZ
	1	6.15	5.94	5.7	3.49	5.62			1	4.56	3.07	2.81	2.91	2.76
	1	6.36	6.23	5.24	3.27	5.34			1	4.82	3.68	3.1	3.16	3.23
	1	6.77	6.36	5.89	3.43	5.45			1	3.92	3.25	2.55	2.22	2.78
	1	6.15	6.59	5.54	4.72	5.54			1	4.14	3.92	2.16	2.16	2.36
	1	6.45	6.11	5.69	3.87	5.69			1	4.39	3.77	2.97	2.76	2.57
