# Supplementary material for: Neuroprotective Effect of Fisetin Through Suppression of IL-1R/TLR Axis and Apoptosis in Pentylenetetrazole-Induced Kindling in Mice
Source: Front Neurol. 2021 Jul 21;12:689069. doi: 10.3389/fneur.2021.689069 (PMC8333701; doi:10.3389/fneur.2021.689069)
Supplement: Supplementary file 13 [file Table_13.XLSX]

## Sheet: Sheet1
	QUANTITATIVE ESTIMATION OF CASPASE-3 (Immunohistochemistry)
	Control	Vehicle + PTZ	Fisetin 5 + PTZ	Fisetin 10 + PTZ	Fisetin 20 + PTZ	VPA + PTZ
	0.552	0.978	0.995	0.677	0.566	0.576
	0.595	1.237	0.984	0.683	0.589	0.431
	0.423	0.955	0.783	0.536	0.478	0.469
	mRNA EXPRESSION OF CASPASE-3 (Real time - Polymerase Chain Reaction)
	HIPPOCAMPUS								CORTEX
	Control	Vehicle + PTZ	Fisetin 5 + PTZ	Fisetin 10 + PTZ	Fisetin 20 + PTZ	VPA + PTZ			Control	Vehicle + PTZ	Fisetin 5 + PTZ	Fisetin 10 + PTZ	Fisetin 20 + PTZ	VPA + PTZ
	1	6.96	6.41	4.92	4.56	4.8			1	5.17	4.63	4.35	4.23	4.22
	1	6.87	6.32	5.24	4.32	5.12			1	5.1	4.63	4.53	4.53	4.49
	1	6.82	6.77	5.39	4.96	5.29			1	4.59	4.41	4.06	3.94	4.16
	1	6.92	6.37	5.78	4.29	5.76			1	5.17	4.53	4.03	3.68	4.13
	1	6.79	6.54	5.46	4.88	5.53			1	5.55	4.29	4.21	3.76	4.25
